# Supplementary material for: Curvature in the reproductive tract alters sperm–surface interactions
Source: Nat Commun. 2021 Jun 8;12:3446. doi: 10.1038/s41467-021-23773-x (PMC8187733; doi:10.1038/s41467-021-23773-x)
Supplement: Supplementary file 11 — Source Data [file 41467_2021_23773_MOESM11_ESM.xlsx]

## Sheet: Figure 1d
Figure 1d	Instantaneous trajectory in attacking mode
		Point	Time (s)	X (pixel)	Y (pixel)
		1	0	1004	807
		2	0.0666667	999	795
		3	0.133333	998	789
		4	0.2	999	792
		5	0.266667	998	786
		6	0.333333	998	776
		7	0.4	998	778
		8	0.466667	998	776
		9	0.533333	1000	764
		10	0.6	1002	759
		11	0.666667	1001	763
		12	0.733333	1004	756
		13	0.8	1010	748
		14	0.866667	1009	749
		15	0.933333	1008	748
		16	1	1017	739
		17	1.06667	1019	737
		18	1.13333	1017	738
		19	1.2	1020	735
		20	1.26667	1032	727
		21	1.33333	1030	730
		22	1.4	1030	730
		23	1.46667	1043	725
		24	1.53333	1047	726
		25	1.6	1041	725
		26	1.66667	1051	725
		27	1.73333	1062	724
		28	1.8	1060	722
		29	1.86667	1062	722
		30	1.93333	1077	725
		31	2	1076	725
		32	2.06667	1071	724
		33	2.13333	1081	725
		34	2.2	1089	729
		35	2.26667	1084	727
		36	2.33333	1089	730
		37	2.4	1103	740
		38	2.46667	1102	739
		39	2.53333	1102	737
		40	2.6	1113	747
		41	2.66667	1113	752
		42	2.73333	1111	749
		43	2.8	1117	760
		44	2.86667	1119	768
		45	2.93333	1116	763
		46	3	1118	767
		47	3.06667	1121	782
		48	3.13333	1120	786
		49	3.2	1120	779
		50	3.26667	1123	786
		51	3.33333	1118	800
		52	3.4	1119	796
		53	3.46667	1121	799
		54	3.53333	1117	808
		55	3.6	1110	814
		56	3.66667	1113	809
		57	3.73333	1110	815
		58	3.8	1101	826
		59	3.86667	1102	824
		60	3.93333	1102	826
		61	4	1093	832
		62	4.06667	1090	832
		63	4.13333	1092	833
		64	4.2	1088	836
		65	4.26667	1077	840
		66	4.33333	1073	833
		67	4.4	1079	838
		68	4.46667	1061	842
		69	4.53333	1055	841
		70	4.6	1063	841
		71	4.66667	1058	842
		72	4.73333	1038	839
		73	4.8	1039	835
		74	4.86667	1043	840
		75	4.93333	1026	834
		76	5	1024	830
		77	5.06667	1026	831
		78	5.13333	1024	831
		79	5.2	1016	826
		80	5.26667	1014	821
		81	5.33333	1016	825
		82	5.4	1008	815

## Sheet: Figure 1f
Figure 1f	Instantaneous trajectory in transition mode
		Point	Time (s)	X	Y
		1	0	422	702
		2	0.142857	414	722
		3	0.285714	416	733
		4	0.428571	424	757
		5	0.571429	426	766
		6	0.714286	440	785
		7	0.857143	453	798
		8	1	474	814
		9	1.14286	497	822
		10	1.28571	541	818
		11	1.42857	536	826
		12	1.57143	562	822
		13	1.71429	573	816
		14	1.85714	589	809
		15	2	603	795
		16	2.14286	618	783
		17	2.28571	625	775
		18	2.42857	639	744
		19	2.57143	642	740
		20	2.71429	644	718
		21	2.85714	641	699
		22	3	639	675
		23	3.14286	638	670
		24	3.28571	621	649
		25	3.42857	593	627
		26	3.57143	596	617
		27	3.71429	569	603
		28	3.85714	554	607
		29	4	535	596
		30	4.14286	527	596
		31	4.28571	510	604
		32	4.42857	493	601
		33	4.57143	484	604
		34	4.71429	455	629
		35	4.85714	454	624
		36	5	434	645
		37	5.14286	432	647
		38	5.28571	421	668
		39	5.42857	417	685

## Sheet: Figure 1h
Figure 1h	Instantaneous trajectory in progressive mode
		Point	Time (S)	X	Y
		1	0	617	577
		2	0.125	611	583
		3	0.25	602	594
		4	0.375	580	598
		5	0.5	579	604
		6	0.625	551	613
		7	0.75	543	610
		8	0.875	541	617
		9	1	511	618
		10	1.125	506	620
		11	1.25	506	620
		12	1.375	482	618
		13	1.5	462	602
		14	1.625	458	613
		15	1.75	428	595
		16	1.875	430	601
		17	2	415	592
		18	2.125	404	587
		19	2.25	392	575
		20	2.375	378	561
		21	2.5	375	557
		22	2.625	376	535
		23	2.75	351	524
		24	2.875	351	505
		25	3	344	511
		26	3.125	339	481
		27	3.25	336	478
		28	3.375	334	466
		29	3.5	346	438
		30	3.625	334	437
		31	3.75	341	416
		32	3.875	343	398
		33	4	346	389
		34	4.125	341	390
		35	4.25	358	357
		36	4.375	360	353
		37	4.5	363	346
		38	4.625	396	337
		39	4.75	390	319
		40	4.875	406	314
		41	5	426	303
		42	5.125	425	292
		43	5.25	435	294
		44	5.375	461	280
		45	5.5	467	275
		46	5.625	474	273
		47	5.75	502	286
		48	5.875	508	270
		49	6	524	279
		50	6.125	545	285
		51	6.25	550	278
		52	6.375	565	287
		53	6.5	581	286
		54	6.625	589	297
		55	6.75	584	286
		56	6.875	616	309
		57	7	619	310
		58	7.125	631	323
		59	7.25	637	347
		60	7.375	651	343
		61	7.5	652	359
		62	7.625	662	365
		63	7.75	662	388
		64	7.875	673	391
		65	8	678	419
		66	8.125	681	423
		67	8.25	681	430
		68	8.375	673	455
		69	8.5	680	465
		70	8.625	680	467
		71	8.75	674	498
		72	8.875	669	508
		73	9	658	514
		74	9.125	658	532
		75	9.25	644	545
		76	9.375	641	554

## Sheet: Figure 2a
Figure 2a	Angle of attack (°)
		Group	a	b	c	d	e	f
		Minimum radius of droplet (µm)	36	50	70	90	110	130
		Maximum radius of droplet (µm)	40	60	80	100	120	140
		Number of droplets that analysed (n)	45	46	45	46	45	45
		Average angle of attack (°)	68.7878	47.1806	37.6397	32.4384	32.869	32.1106
		Standard deviation	3.26174	3.19338	2.40357	3.35402	2.64603	3.78798
		Number of droplet	Angle of attack (°)
		1	67.567	46.396	37.945	35.205	31.933	24.403
		2	66.988	47.864	32.373	34.222	36.676	31.43
		3	72.361	44.759	40.901	32.694	29.616	32.36
		4	71.132	50.546	35.173	26.958	32.568	27.623
		5	68.415	49.896	34.773	35.586	32.583	36.756
		6	73.346	47.781	34.895	25.479	35.868	35.244
		7	70.044	49.261	35.339	31.083	33.26	25.3
		8	72.327	48.096	40.086	28.965	32.116	28.89
		9	67.094	44.312	38.055	32.15	31.805	32.741
		10	66.545	42.253	37.276	27.118	29.434	34.752
		11	74.061	47.934	38.473	31.217	35.3104	25.589
		12	73.742	47.045	41.411	32.85	31.169	33.659
		13	72.724	51.188	33.738	30.079	29.9832	36.227
		14	72.14	51.496	40.355	29.18	34.059	26.888
		15	68.553	48.256	42.473	31.513	31.7759	27.913
		16	69.481	47.901	38.575	31.194	32.8002	26.315
		17	67.757	47.176	32.289	33.417	35.568	26.967
		18	69.553	46.704	36.617	31.781	30.2501	25.986
		19	70.568	49.89	35.559	34.682	31.7557	27.311
		20	69.495	48.304	32.65	27.611	28.2934	30.712
		21	69.067	49.866	41.081	27.504	29.9685	34.18
		22	68.134	48.484	36.09	33.466	35.4829	27.628
		23	69.512	46.502	39.278	34.744	30.7739	33.345
		24	72.597	42.911	39.022	36.785	32.6569	38.127
		25	71.312	43.459	37.87	39.015	36.2442	30.603
		26	71.979	42.918	39.842	38.574	32.6838	37.448
		27	71.584	42.062	38.434	34.253	32.9515	34.161
		28	69.503	42.676	37.879	32.067	33.4038	36.834
		29	69.564	47.795	38.502	33.85	32.744	34.738
		30	70.77	46.731	33.899	33.239	32.9588	36.763
		31	68.318	44.021	37.078	33.211	34.977	33.111
		32	62.204	43.539	37.276	32.413	32.2181	34.571
		33	61.734	44.921	37.244	34.148	32.7582	37.442
		34	61.323	42.48	39.681	31.203	33.9554	34.056
		35	63.4037	56.592	36.607	33.906	30.6652	32.475
		36	62.683	51.591	37.703	36.848	28.5069	30.593
		37	66.145	51.564	38.706	34.364	29.5569	35.232
		38	64.235	52.288	39.406	34.516	35.5976	32.5
		39	65.497	48.618	38.915	34.433	34.5607	32.627
		40	66.79	50.431	38.699	36.196	36.665	34.815
		41	67.139	46.101	38.233	36.646	37.5348	35.335
		42	68.712	46.841	36.2	32.686	31.0929	32.693
		43	69.341	47.732	38.394	32.384	27.9617	33.607
		44	72.064	45.181	38.903	32.523	37.6076	34.251
		45	67.946	43.68	39.888	25.161	38.7569	30.777
		46		44.264		25.049

## Sheet: Figure 2b
Figure 2b	Percentage of attack (%)
		Group	a	b	c	d	e	f
		Minimum radius of droplet (µm)	36	50	70	90	110	130
		Maximum radius of droplet (µm)	40	60	80	100	120	140
		Number of droplets that analysed (n)	45	46	45	46	45	45
		Average percentage of attack (%)	100	97.02	91.3556	85.6087	79	70.4444
		Standard deviation	0	3.52273	4.05169	4.597	4.0899	5.22475
		Number of droplet	Percentage of attack (%)
		1	100	99	94	82	87	77
		2	100	92	94	83	77	80
		3	100	98	84	74	80	79
		4	100	96	91	87	81	77
		5	100	98	100	85	80	68
		6	100	99	89	93	72	65
		7	100	98	91	88	70	76
		8	100	99	93	93	83	75
		9	100	93	95	87	74	75
		10	100	98	93	96	85	71
		11	100	99	86	86	74	78
		12	100	99	78	86	77	73
		13	100	96	92	86	74	72
		14	100	94	82	85	76	78
		15	100	96	85	76	79	74
		16	100	98	89	76	74	73
		17	100	99	96	85	78	76
		18	100	96	91	86	83	80
		19	100	99	92	85	85	79
		20	100	99	95	92	81	67
		21	100	96	91	94	85	66
		22	100	99	92	89	79	68
		23	100	90	90	92	81	64
		24	100	99	91	89	79	63
		25	100	93	90	86	84	65
		26	100	95	89	85	77	67
		27	100	93	91	81	84	65
		28	100	93	89	92	81	69
		29	100	99	86	81	83	69
		30	100	99	91	83	84	67
		31	100	99	92	79	80	64
		32	100	95	93	84	75	70
		33	100	95	90	85	77	66
		34	100	98	92	87	77	65
		35	100	99	93	85	70	67
		36	100	99	96	85	82	69
		37	100	98	98	89	78	68
		38	100	96	94	87	80	72
		39	100	98	96	85	77	65
		40	100	98	93	82	73	63
		41	100	98	95	82	81	76
		42	100	98	91	88	81	70
		43	100	98	90	85	80	67
		44	100	98	94	85	80	67
		45	100	98	94	81	77	65
		46		97		86

## Sheet: Figure 2c
Figure 2c	Percentage of parallel (%)
		Group	a	b	c	d	e	f
		Minimum radius of droplet (µm)	36	50	70	90	110	130
		Maximum radius of droplet (µm)	40	60	80	100	120	140
		Number of droplets that analysed (n)	45	46	45	46	45	45
		Average percentage of parallel (%)	0	1.47826	3.15556	4.06522	5.04444	7.06667
		Standard deviation	0	1.11034	1.99949	2.39817	1.91828	2.26033
		Number of droplet	Percentage of parallel (%)
		1	0	0	3	5	4	13
		2	0	4	3	5	6	5
		3	0	1	2	8	3	8
		4	0	2	2	2	2	3
		5	0	1	0	3	6	5
		6	0	1	5	3	2	5
		7	0	1	6	2	5	1
		8	0	0	3	3	4	6
		9	0	3	0	4	8	7
		10	0	1	3	1	2	9
		11	0	1	6	6	3	8
		12	0	0	6	4	8	6
		13	0	2	2	4	8	8
		14	0	3	3	2	5	8
		15	0	2	5	5	6	8
		16	0	1	1	9	2	7
		17	0	1	4	4	5	7
		18	0	2	5	2	2	9
		19	0	0	6	2	4	5
		20	0	1	3	4	7	4
		21	0	2	3	4	3	7
		22	0	1	1	6	3	9
		23	0	5	5	1	8	8
		24	0	1	4	2	7	8
		25	0	3	5	3	3	7
		26	0	2	7	6	5	5
		27	0	2	5	7	3	9
		28	0	4	6	4	3	6
		29	0	1	8	5	5	11
		30	0	1	3	4	5	8
		31	0	1	4	5	8	10
		32	0	3	2	3	5	7
		33	0	2	2	10	7	5
		34	0	1	1	8	5	10
		35	0	1	3	10	7	8
		36	0	1	1	3	7	8
		37	0	1	1	5	5	10
		38	0	2	2	3	5	7
		39	0	0	1	1	6	8
		40	0	1	2	1	7	8
		41	0	0	0	2	5	5
		42	0	1	2	1	7	3
		43	0	1	3	2	7	7
		44	0	1	2	1	3	4
		45	0	1	1	7	6	8
		46		2		5

## Sheet: Figure 2d
Figure 2d	Percentage of departure (%)
		Group	a	b	c	d	e	f
		Minimum radius of droplet (µm)	36	50	70	90	110	130
		Maximum radius of droplet (µm)	40	60	80	100	120	140
		Number of droplets that analysed (n)	45	46	45	46	45	45
		Average percentage of departure (%)	0	1.47826	5.48889	10.3913	15.9556	22.4889
		Standard deviation	0	1.31215	3.3617	4.37406	3.99406	5.38357
		Number of droplet	Percentage of departure (%)
		1	0	1	3	13	9	10
		2	0	4	3	12	17	15
		3	0	1	14	21	17	13
		4	0	2	7	11	17	20
		5	0	1	0	12	14	27
		6	0	0	6	4	26	30
		7	0	1	3	10	25	23
		8	0	1	4	4	13	19
		9	0	4	5	9	18	18
		10	0	1	4	3	13	20
		11	0	0	8	8	23	14
		12	0	1	16	10	15	21
		13	0	2	6	10	18	20
		14	0	3	15	13	19	14
		15	0	2	10	19	15	18
		16	0	1	10	15	24	20
		17	0	0	0	11	17	17
		18	0	2	4	12	15	11
		19	0	1	2	13	11	16
		20	0	0	2	4	12	29
		21	0	2	6	2	12	27
		22	0	0	7	5	18	23
		23	0	5	5	7	11	28
		24	0	0	5	9	14	29
		25	0	4	5	11	13	28
		26	0	3	4	9	18	28
		27	0	4	4	12	13	26
		28	0	3	5	4	16	25
		29	0	0	6	14	12	20
		30	0	0	6	13	11	25
		31	0	0	4	16	12	26
		32	0	2	5	13	20	23
		33	0	3	8	5	16	29
		34	0	1	7	5	18	25
		35	0	0	4	5	23	25
		36	0	0	3	12	11	23
		37	0	1	1	6	17	22
		38	0	2	4	10	15	21
		39	0	2	3	14	17	27
		40	0	1	5	17	20	29
		41	0	2	5	16	14	19
		42	0	1	7	11	12	27
		43	0	1	7	13	13	26
		44	0	1	4	14	17	29
		45	0	1	5	12	17	27
		46		1		9

## Sheet: Figure 3a
Figure 3a	Angle of attack (°)
		Time (s)	Angle of attack (°) in the attacking mode		Time (s)	Angle of attack (°) for droplet in the transition mode		Time (s)	Angle of attack (°) for droplet in the progressive mode
		0	70.9091		0	40.8422		0	41.9018
		0.12	77.3406		0.14	28.6179		0.14	2.38594
		0.24	67.2856		0.28	19.5923		0.28	30.2292
		0.36	85.3105		0.42	43.2835		0.42	0.702291
		0.48	65.2028		0.56	26.8624		0.56	62.0912
		0.6	76.0368		0.7	8.22923		0.7	11.8389
		0.72	32.5151		0.84	45.1186		0.84	31.4982
		0.84	81.9509		0.98	3.32312		0.98	-11.5277
		0.96	53.5938		1.12	-1.62005		1.12	26.8619
		1.08	71.3185		1.26	53.4034		1.26	29.8982
		1.2	73.8765		1.4	17.3509		1.4	27.1681
		1.32	63.2368		1.54	45.9906		1.54	32.3174
		1.44	75.4882		1.68	11.5679		1.68	3.90049
		1.56	43.3901		1.82	17.6541		1.82	32.7241
		1.68	79.3258		1.96	50.3767		1.96	-9.81245
		1.8	49.2323		2.1	7.92602		2.1	70.808
		1.92	71.9335		2.24	27.6402		2.24	8.87294
		2.04	62.343		2.38	46.5535		2.38	29.2
		2.16	68.112		2.52	-8.40556		2.52	-13.176
		2.28	74.9739		2.66	17.1425		2.66	24.7751
		2.4	52.7218		2.8	67.0905		2.8	54.8359
		2.52	74.0273		2.94	35.2922		2.94	-14.3904
		2.64	57.6086		3.08	31.8719		3.08	40.4261
		2.76	82.875		3.22	63.7011		3.22	7.95738
		2.88	58.134		3.36	52.5591		3.36	36.971
		3	76.012		3.5	27.966		3.5	41.9335
		3.12	73.8957		3.64	54.6401		3.64	33.4919
		3.24	68.0165		3.78	21.3615		3.78	67.5924
		3.36	76.0351		3.92	10.3864		3.92	-3.58758
		3.48	81.0406		4.06	52.7372		4.06	41.2916
		3.6	81.4625		4.2	10.4137		4.2	-22.4882
		3.72	70.5523		4.34	48.5562		4.34	23.5473
		3.84	81.1865		4.48	44.957		4.48	19.6472
		3.96	75.0223		4.62	5.85184		4.62	32.9933
		4.08	84.4212		4.76	66.8052		4.76	22.9587
		4.2	83.4416		4.9	54.4851		4.9	6.47836
		4.32	78.6901		5.04	30.8771		5.04	45.618
		4.44	68.11		5.18	54.4097		5.18	56.6788
		4.56	82.9297		5.32	15.6085		5.32	-14.3156
		4.68	74.1596		5.46	20.2976		5.46	34.244
		4.8	54.6743		5.6	52.75		5.6	8.90453
		4.92	88.2885		5.74	53.8252		5.74	52.2974
		5.04	84.2768		5.88	32.123		5.88	17.4299
		5.16	72.7477		6.02	65.5891		6.02	19.1109
		5.28	73.0232		6.16	5.06362		6.16	61.3228
		5.4	76.9081		6.3	26.5651		6.3	14.2645
		5.52	84.7645		6.44	40.2668		6.44	48.8458
		5.64	75.4655		6.58	3.50353		6.58	-6.411
		5.76	78.8923		6.72	35.2393		6.72	38.4699
		5.88	79.6805		6.86	50.8061		6.86	24.8412
		6	61.9886		7	27.5746		7	-10.5571
		6.12	81.7401		7.14	36.7245		7.14	38.7746
		6.24	35.6901		7.28	57.8937		7.28	9.29615
		6.36	79.5663		7.42	37.606		7.42	56.4731
		6.48	79.7547		7.56	58.9425		7.56	2.76486
		6.6	29.6014		7.7	47.1211		7.7	42.7097
		6.72	75.5297		7.84	33.612		7.84	-0.710438
		6.84	57.3856		7.98	52.4639		7.98	40.1459
		6.96	41.8202		8.12	47.7641		8.12	52.9696
		7.08	82.183		8.26	1.04163		8.26	-23.7939
		7.2	46.6805		8.4	53.6549		8.4	30.7155
		7.32	57.0306		8.54	30.3068		8.54	14.1854
		7.44	80.518		8.68	28.4641		8.68	43.8901
		7.56	52.0849		8.82	65.6922		8.82	39.9746
		7.68	75.9638		8.96	37.3119		8.96	50.4038
		7.8	52.1909		9.1	48.4064		9.1	35.3953
		7.92	63.6284		9.24	63.0918		9.24	-23.072
		8.04	67.6767		9.38	-6.21782		9.38	43.4495
		8.16	69.1455		9.52	31.0109		9.52	-0.72273
		8.28	81.0863		9.66	50.3636		9.66	38.3146
		8.4	55.1437		9.8	10.5713		9.8	12.7107
		8.52	87.4739		9.94	53.0828		9.94	11.9105
		8.64	61.9275		10.08	54.1994		10.08	22.7432
		8.76	72.6939		10.22	25.9081		10.22	-31.5037
		8.88	79.0799		10.36	28.2915		10.36	29.5109
		9	36.5667		10.5	48.9128		10.5	-0.410939
		9.12	86.5318		10.64	30.6967		10.64	46.5983
		9.24	70.3197		10.78	41.6335		10.78	0.173099
		9.36	51.394		10.92	56.4404		10.92	51.7167
		9.48	83.6964		11.06	-5.01921		11.06	-4.52547
		9.6	66.8876		11.2	33.9098		11.2	54.2371
		9.72	69.1899		11.34	56.4787		11.34	5.99242
		9.84	86.7238		11.48	3.0169		11.48	58.5227
		9.96	69.3801		11.62	15.1795		11.62	-3.98386
		10.08	87.8524		11.76	45.4796		11.76	20.8707
		10.2	72.0127		11.9	20.556		11.9	3.37133
		10.32	85.4884
		10.44	54.9799
		10.56	74.7205
		10.68	72.9581
		10.8	71.2806
		10.92	85.9299
		11.04	75.3952
		11.16	70.6422
		11.28	82.1083
		11.4	34.796
		11.52	84.217
		11.64	67.137
		11.76	65.3004
		11.88	78.9591

## Sheet: Figure 3b
Figure 3b	Crossover frequency (Hz)
		Group	a	b	c	d	e	f
		Minimum radius of droplet (µm)	36	50	70	90	110	130
		Maximum radius of droplet (µm)	40	60	80	100	120	140
		Number of droplets that analysed (n)	45	46	45	46	45	45
		Average crossover frequency (Hz)	0	0.238261	0.660444	1.1487	1.68	2.16244
		Standard deviation	0	0.184358	0.324163	0.369568	0.327192	0.449192
		Number of droplet	Crossover frequency (Hz)
		1	0	0.08	0.48	1.44	1.04	1.61
		2	0	0.64	0.48	1.36	1.84	1.4
		3	0	0.16	1.28	2.08	1.6	1.47
		4	0	0.32	0.72	1.04	1.52	1.84
		5	0	0.16	0	1.2	1.6	2.56
		6	0	0.08	0.88	0.56	2.24	2.8
		7	0	0.16	0.63	0.84	2.4	1.68
		8	0	0.08	0.49	0.56	1.36	1.75
		9	0	0.56	0.35	1.04	2.08	1.75
		10	0	0.16	0.49	0.32	1.2	2.03
		11	0	0.08	1.12	1.12	2.08	1.54
		12	0	0.08	1.76	1.12	1.84	1.89
		13	0	0.32	0.64	1.12	2.08	1.96
		14	0	0.48	1.44	1.2	1.92	1.54
		15	0	0.32	1.2	1.92	1.68	1.82
		16	0	0.16	0.88	1.92	2.08	1.89
		17	0	0.08	0.32	1.2	1.76	1.68
		18	0	0.32	0.88	1.12	1.36	1.4
		19	0	0.08	0.56	1.2	1.2	1.47
		20	0	0.08	0.35	0.64	1.52	2.64
		21	0	0.32	0.63	0.48	1.2	2.72
		22	0	0.08	0.56	0.88	1.68	2.56
		23	0	0.8	0.7	0.64	1.52	2.88
		24	0	0.08	0.63	0.88	1.68	2.96
		25	0	0.56	0.7	1.12	1.28	2.8
		26	0	0.4	0.77	1.2	1.84	2.64
		27	0	0.56	0.63	1.52	1.28	2.45
		28	0	0.56	0.77	0.64	1.52	2.17
		29	0	0.08	0.98	1.52	1.36	2.17
		30	0	0.08	0.63	1.36	1.28	2.31
		31	0	0.08	0.56	1.68	1.6	2.52
		32	0	0.4	0.49	1.28	2	2.1
		33	0	0.4	0.8	1.2	1.84	2.38
		34	0	0.16	0.64	1.04	1.84	2.45
		35	0	0.08	0.56	1.2	2.4	2.31
		36	0	0.08	0.32	1.2	1.44	2.17
		37	0	0.16	0.16	0.88	1.76	2.24
		38	0	0.32	0.48	1.04	1.6	1.96
		39	0	0.16	0.32	1.2	1.84	2.45
		40	0	0.16	0.56	1.44	2.16	2.96
		41	0	0.16	0.4	1.44	1.52	1.92
		42	0	0.16	0.72	0.96	1.52	2.4
		43	0	0.16	0.8	1.2	1.6	2.31
		44	0	0.16	0.48	1.2	1.6	2.31
		45	0	0.16	0.48	1.52	1.84	2.45
		46		0.24		1.12

## Sheet: Figure 4a
Figure 4a	VCL (µm s-1)
		Group	a	b	c	d	e	f
		Minimum radius of droplet (µm)	36	50	70	90	110	130
		Maximum radius of droplet (µm)	40	60	80	100	120	140
		Number of droplets that analysed (n)	45	46	45	46	45	45
		Average VCL (µm s-1)	60.4557	71.6765	76.5977	86.5381	88.7933	84.3196
		Standard deviation	10.6135	11.1913	5.81061	9.02281	7.75679	7.47173
		Number of droplet	VCL (µm s-1)
		1	65.4989	62.1978	76.7574	96.4429	72.6449	90.3902
		2	51.1245	60.968	79.8195	89.2107	82.8859	79.5166
		3	44.3875	87.639	88.024	93.2208	87.2564	79.894
		4	42.6062	91.7529	81.9755	96.5652	82.8323	87.9204
		5	54.8245	78.1131	70.3588	94.4226	80.3151	99.5285
		6	59.0122	85.9262	79.8052	82.2506	103.321	91.6632
		7	55.7484	75.5071	81.63	106.092	103.348	84.0191
		8	67.0597	87.3711	78.4621	90.2033	101.083	85.5549
		9	65.9647	75.6952	79.2629	84.0878	90.4425	89.867
		10	67.0708	53.6514	69.4821	66.3279	86.5388	92.2603
		11	63.8486	84.3931	80.9842	98.513	102.925	87.6309
		12	63.7681	85.4905	88.5677	94.937	85.8899	79.5166
		13	73.1223	83.602	74.9313	88.6378	96.6703	79.3153
		14	77.7277	88.7192	88.4726	90.8526	101.716	79.0941
		15	63.1736	78.1309	82.1912	94.3172	87.1597	78.4356
		16	66.6805	75.4706	79.1849	92.2712	101.818	73.9124
		17	66.8268	82.6216	68.301	82.3282	86.5493	71.3925
		18	65.0088	85.9262	79.6816	82.4673	84.9209	70.2487
		19	78.3356	73.2925	79.9223	80.9749	100.541	71.2188
		20	84.1465	69.67	77.9886	90.5801	85.1846	96.654
		21	72.9788	80.8001	73.7111	95.2732	94.2676	96.9819
		22	50.0187	79.3421	74.8482	73.3277	97.7521	83.9356
		23	63.4835	77.883	68.6111	95.2732	95.5501	83.5567
		24	49.0313	49.2378	75.8886	74.9658	87.2407	97.7539
		25	44.6752	77.6657	73.9788	73.8242	89.4988	75.6916
		26	51.9144	76.1886	69.4576	71.9687	82.8238	81.7198
		27	49.6401	77.6657	82.8366	84.3727	89.0317	80.5108
		28	42.5815	57.7766	85.5568	80.9376	87.9418	83.7748
		29	74.3834	66.8774	82.2686	83.8265	84.2405	88.3849
		30	65.3596	67.0279	75.3027	70.5677	92.1317	94.4086
		31	65.6457	67.8572	69.7906	75.7499	81.4142	80.0067
		32	56.0959	69.9274	68.2144	71.0639	81.2808	76.4458
		33	59.8302	70.2617	76.2427	95.7859	85.4885	81.2248
		34	56.4315	67.4635	76.9307	91.0887	87.7531	81.3316
		35	61.9338	67.1852	71.4896	86.245	91.0278	81.3771
		36	57.9338	67.5868	76.5583	96.8233	83.503	80.5233
		37	44.8329	66.6803	77.0182	80.7258	86.1003	80.2236
		38	47.4061	56.1789	75.0881	86.245	75.7424	82.6274
		39	40.9731	58.0833	68.6308	90.5456	87.7712	84.4618
		40	58.3662	66.6803	63.0733	99.1231	72.6449	97.2556
		41	59.8981	69.0076	69.6665	95.2749	89.0774	97.7023
		42	64.5239	64.8256	78.7915	83.9233	93.0507	87.0237
		43	76.5704	71.9986	77.5749	87.6472	84.9771	81.237
		44	59.8302	51.6059	73.1109	82.3491	87.2653	82.6816
		45	70.2333	54.5073	76.455	78.7352	84.0813	85.5062
		46		50.6644		80.3865

[truncated: 38 more sheets: Figure 4b, Figure 4c, Figure 4d, Figure 5a, Figure 5b, Figure S1, Figure S2, Figure S3, Figure S5a, Figure S5b, Figure S5c, Figure S5d, Figure S6, Figure S7a, Figure S7b, Figure S8, Figure S9a, Figure S9b, Figure S9c, Figure S9d …]
